# Supplementary material for: Comb-structured triboelectric nanogenerators for multi-directional energy scavenging from human movements
Source: Sci Technol Adv Mater. 2019 Jul 1;20(1):725–32. doi: 10.1080/14686996.2019.1630856 (PMC6610512; doi:10.1080/14686996.2019.1630856)
Supplement: Supplemental Material [file TSTA_A_1630856_SM6211.zip]

Archive with 5 entries (5 files):
- Suppl/Movie S1.mp4
- Suppl/Movie S2.mp4
- Suppl/Movie S3.mp4
- Suppl/Movie S4.mp4
- Suppl/supplementary_production.pdf
